# Supplementary material for: Dementia subtype prediction models constructed by penalized regression methods for multiclass classification using serum microRNA expression data
Source: Sci Rep. 2021 Oct 22;11:20947. doi: 10.1038/s41598-021-00424-1 (PMC8536697; doi:10.1038/s41598-021-00424-1)
Supplement: Supplementary file 2 — Supplementary Tables. [file 41598_2021_424_MOESM2_ESM.xlsx]

## Sheet: Title
Supplementary Information for
Dementia subtype prediction models constructed by penalized regression methods for multiclass classification using serum microRNA expression data
Yuya Asanomi1, Daichi Shigemizu1–3*, Shintaro Akiyama1, Takashi Sakurai4,5, Kouichi Ozaki1,3, Takahiro Ochiya6,7, and Shumpei Niida1*
1 Medical Genome Center, National Center for Geriatrics and Gerontology, Obu, Aichi, Japan
2 Department of Medical Science Mathematics, Medical Research Institute, Tokyo Medical and Dental University, Tokyo, Japan
3 RIKEN Center for Integrative Medical Sciences, Yokohama, Japan
4 Center for Comprehensive Care and Research on Memory Disorders, National Center for Geriatrics and Gerontology, Obu, Aichi, Japan
5 Department of Cognition and Behavior Science, Nagoya University Graduate School of Medicine, Nagoya, Aichi, Japan
6 Division of Molecular and Cellular Medicine, Fundamental Innovative Oncology Core Center, National Cancer Center Research Institute, Tokyo, Japan
7 Department of Molecular and Cellular Medicine, Institute of Medical Science, Tokyo Medical University, Tokyo, Japan
* Correspondence should be addressed to D.S. (daichi@ncgg.go.jp) or S.N. (sniida@ncgg.go.jp)

## Sheet: Table S1
Table S1.The sample characteristics of each dementia subtype in the discovery and validation sets.
Dataset	Group	Discovery set								Validation set
		n	Male:Female	Age (mean ± 1 S.D.)	rs429358†					n	Male:Female	Age (mean ± 1 S.D.)	rs429358†
					TT	TC	CC	MAF‡					TT	TC	CC	MAF‡
Dataset 1	AD	672	1:2.33	79.3 ± 6.1	379	243	50	0.255208		337	1:2.34	79.3 ± 6.2	186	133	18	0.250742
	VaD	59	1:0.69	79.3 ± 6.3	42	16	1	0.152542		30	1:0.67	78.7 ± 6.6	25	5	0	0.0833333
	DLB	110	1:1.50	79.4 ± 6.0	80	28	2	0.145455		56	1:1.55	79.6 ± 6.2	35	20	1	0.196429
	NPH	56	1:0.93	78.9 ± 6.1	45	10	1	0.107143		28	1:1.00	78.7 ± 6.2	24	4	0	0.0714286
	CN	164	1:0.91	71.2 ± 6.4	142	19	3	0.0762195		82	1:0.91	70.9 ± 6.0	65	17	0	0.103659
	Total	1061	1:1.68	78.0 ± 6.8	688	316	57	0.202639		533	1:1.69	78.0 ± 6.9	335	179	19	0.203565
Dataset 2	AD	180	1:1.00	78.7 ± 6.3	92	73	15	0.286111		90	1:1.00	78.3 ± 6.5	51	30	9	0.266667
	VaD	59	1:0.69	79.3 ± 6.3	42	16	1	0.152542		30	1:0.67	78.7 ± 6.6	25	5	0	0.0833333
	DLB	110	1:1.50	79.4 ± 6.0	80	28	2	0.145455		56	1:1.55	79.6 ± 6.2	35	20	1	0.196429
	NPH	56	1:0.93	78.9 ± 6.1	45	10	1	0.107143		28	1:1.00	78.7 ± 6.2	24	4	0	0.0714286
	CN	164	1:0.91	71.2 ± 6.4	142	19	3	0.0762195		82	1:0.91	70.9 ± 6.0	65	17	0	0.103659
	Total	569	1:1.00	76.8 ± 7.2	401	146	22	0.16696		286	1:1.01	76.5 ± 7.2	200	76	10	0.167832
Dataset 3	AD	50	1:1.00	79.1 ± 6.0	23	19	8	0.35		959	1:2.45	79.3 ± 6.2	542	357	60	0.248697
	VaD	50	1:1.00	80.0 ± 5.5	39	10	1	0.12		39	1:0.39	78.1 ± 7.3	28	11	0	0.141026
	DLB	50	1:1.00	79.4 ± 5.2	38	11	1	0.13		116	1:1.83	79.5 ± 6.4	77	37	2	0.176724
	NPH	50	1:1.00	78.8 ± 6.1	42	8	0	0.08		34	1:0.89	78.9 ± 6.1	27	6	1	0.117647
	CN	50	1:1.00	71.7 ± 5.9	45	5	0	0.05		196	1:0.88	71.0 ± 6.3	162	31	3	0.0943878
	Total	250	1:1.00	77.8 ± 6.5	187	53	10	0.146		1344	1:1.87	78.0 ± 6.9	836	442	66	0.213542
† The C allele of rs429358 defines APOE 𝛆4 phenotype, while the T allele defines wild-type, 𝛆3.
‡ MAF: Minor allele frequency.

## Sheet: Table S2
Table S2. Biomarkers and the coefficients used in our multiclass classification model, Model A.
Variable	Dementia subtype				CN
	AD	VaD	DLB	NPH
(Intercept)	3.44465	–4.57798716541806	–3.09478935957989	–1.6812692459801	5.9094
Sex (male:female)	–0.495967265026175	0.155823	–0.0241269362429061	0	0
Age (years)	0.0231753	0	0.000226061	0	–0.108543827712886
No. of APOE4 alleles	0.633426	0	0	0	–0.322385568324038
hsa-miR-1229-3p	0	0	0	0	–0.0394296826579752
hsa-miR-6786-3p	0	0	0	0.0593817	–0.0921010380910416
hsa-miR-6777-3p	0	0	0	0	–0.234150659756523
hsa-miR-4713-5p	0.0385383	0	0	0	–0.0356681658041557
hsa-miR-3184-3p	–0.145370224604415	0	0.00433169	0	–0.14873351295504
hsa-miR-6825-3p	0	0	0	0	–0.660810091000983
hsa-miR-7106-3p	0	0	0.00134851	0	–0.135746018085445
hsa-miR-939-3p	0	0	0	0	–0.144916574809227
hsa-miR-6861-3p	0	0	0.0610027	0	–0.0727907534318301
hsa-miR-6801-3p	0	0	0	0.00152088	–0.0242594738899642
hsa-miR-6870-3p	0	0	0	0	–0.183123124512415
hsa-miR-6889-3p	0	0	0.0248492	0	0
hsa-miR-3184-5p	–0.143212825094472	0	0	0	0.156437
hsa-miR-6845-3p	0	0	0	0	–0.00332337787279738
hsa-miR-6732-3p	0	0	0.0618776	0	0
hsa-miR-210-5p	0	0	–0.205645163223256	0.016754	–0.0138066442136526
hsa-miR-7110-3p	0.0315523	0	–0.0250567640221899	0	0
hsa-miR-4323	0	0	0	0	–0.148028289846975
hsa-miR-6880-3p	0	0	0	0	–0.115609872692757
hsa-miR-7111-3p	0	0.0804844	0	0	0
hsa-miR-1471	0	0.0159574	0	0	–0.0738535562568281
hsa-miR-6787-3p	0.019014	0	0	0	0
hsa-miR-3614-5p	0	0	0	0	–0.0307524738639844
hsa-miR-128-1-5p	0	0	0	0	0.306996
hsa-miR-6875-5p	–0.0311362611838185	0	0	0	0.0706415
hsa-miR-6779-3p	0.105082	0	0	0	0
hsa-miR-6769a-3p	–0.0149359544341595	0	0	0	0
hsa-miR-6890-3p	–0.0564376114052201	0	0	0	0
hsa-miR-6877-3p	0.0616047	0	0	0	0
hsa-miR-4436b-5p	0	0	0.0106451	0	–0.0229151489800622
hsa-miR-149-5p	0	0.0282581	0	0	0
hsa-miR-6858-3p	–0.114524212602281	0	0.354893	0	0
hsa-miR-615-3p	0	0	0.16079	0	0
hsa-miR-6740-3p	0.0606469	0	–0.263740382188572	0	0
hsa-miR-6827-3p	0.065192	0	0	0	–0.0703914393478293
hsa-miR-3130-5p	0.141799	0	0	0	0
hsa-miR-642a-5p	0	0	–0.000397024546819032	0	0
hsa-miR-6747-3p	0.00314273	0	0	0	0
hsa-miR-6735-3p	0	0	–0.0468065808016249	0	0
hsa-miR-6784-5p	–0.118576672254184	0	0	0.00132556	0.267985
hsa-miR-675-3p	0	0	0.0399531	0	0
hsa-miR-532-3p	–0.0478422271021504	0	0.0801326	0	0
hsa-miR-1236-3p	0	0.119727	0	0	0
hsa-miR-7113-3p	0	0	0	0.108986	0
hsa-miR-1233-3p	0.1016	0	0	0	–0.0019115361854196
hsa-miR-7155-5p	0	0	0	–0.0164350620301569	0
hsa-miR-6813-3p	0.0129701	0	0	0	–0.00346557745479156
hsa-miR-197-3p	–0.0672583560426414	0	0	0	0
hsa-miR-6851-3p	0	0	0	0.0387872	0
hsa-miR-3944-3p	0.0250335	0	0	0	0
hsa-miR-6797-3p	–0.0523764435979516	0	0	0	0
hsa-miR-4717-3p	0	0	0	0	–0.0244833327748572
hsa-miR-6756-3p	0.0913256	0	–0.0542822101601677	0	0
hsa-miR-1910-5p	–0.023129387497733	0	0	0.155304	0
hsa-miR-3191-5p	–0.0290021017518108	0	0	0	0
hsa-miR-7160-5p	0	0.151909	0	–0.0649406445730066	0
hsa-miR-6749-3p	0	0	–0.0156008954777337	0	0
hsa-miR-6784-3p	–0.0806564797507485	0	0	0	0
hsa-miR-520f-5p	0	0	0	0	0.0835051
hsa-miR-1227-5p	0	0	0	0	0.363629
hsa-miR-6736-5p	0	0	0.0177032	0	0
hsa-miR-6857-3p	–0.00579487852383489	0	0	0	0
hsa-miR-7114-3p	0	0.0295639	0	0	0
hsa-miR-4701-5p	0.010461	0	0	0	–0.0286418032926677
hsa-miR-4716-5p	–0.0639125519851176	0	0	0.0181733	0
hsa-miR-6752-3p	0	0	0	0	–0.00732087408349908
hsa-miR-637	–0.0669428614921636	0.0104301	0.0928486	0	–0.0742875353403776
hsa-miR-211-5p	0	0.0653972	0	0	–0.0312761288451544
hsa-miR-4664-3p	0	0.0527127	0	0	–0.0577018635748298
hsa-miR-208a-5p	0	0	0.0209749	0	0
hsa-miR-6070	0	0	–0.00859385017570197	0	0.0292909
hsa-miR-5010-5p	0	0	0	0	–0.131938563708881
hsa-miR-516a-5p	0	0	–0.0166622983358308	0	0.0430008
hsa-miR-1909-5p	–0.0200173239731021	0	0	0	0
hsa-miR-1254	0	0	0	0	–0.107091892532442
hsa-miR-6800-3p	–0.0375902972091559	0	0	0	0
hsa-miR-330-5p	0.0195008	0	0	0	–0.0433265109459021
hsa-miR-4305	0.0599546	0	0	0	0
hsa-miR-4722-3p	0	0	0.00508254	0	0
hsa-miR-4274	0	0	0	0.0623193	–0.00650271742161165
hsa-miR-6735-5p	0.0930637	0	0	0	0
hsa-miR-6829-3p	0	0	0.00686988	0	0
hsa-miR-4428	0	0	0	0	–0.222798318998395
hsa-miR-6806-5p	0	0.00164396	0	0	–0.167846753634201
hsa-miR-6861-5p	0	0	0	0	0.616551
hsa-miR-4728-5p	–0.0952919820955104	0	0	0	–0.218655698464779
hsa-miR-1825	–0.150207376426552	0	0	0.0099256	0
hsa-miR-519d-3p	–0.0920417149887343	0.00481218	0	0	0
hsa-miR-6855-3p	–0.0202626474973172	0	0	0.0639002	0
hsa-miR-1224-3p	–0.0203675493731832	0	0	0	0
hsa-miR-3122	0	0	0	0	–0.191963248981107
hsa-miR-3180-5p	0	0	0	0	–0.204347324195966
hsa-miR-4667-3p	0	–0.0283595432547365	0	0	0
hsa-miR-629-3p	0.132307	0	0	0	0
hsa-miR-1237-3p	0.052115	0	–0.0867637314719897	0	0
hsa-miR-4646-5p	–0.0651033964777205	0	0.041771	0	0
hsa-miR-6827-5p	–0.0719246019710421	0	0	0	0
hsa-miR-6789-3p	0	0	0.0272998	0	0
hsa-miR-3663-5p	0	0	0	–0.283916206370029	0
hsa-miR-5698	0	0	0	0	–0.000497192121368783
hsa-miR-3646	0.0160471	0	0	0	0
hsa-miR-6770-3p	0	0	0.127793	–0.0203210884725838	0
hsa-miR-6511a-3p	–0.168942571335821	0	0	0	0.0335513
hsa-miR-2682-3p	–0.0384545574967233	0.0372899	0	0	0
hsa-miR-3917	–0.0995497823282421	0	0	0	0.295034
hsa-miR-6824-3p	–0.0630347303910439	0	0	0	0
hsa-miR-6832-3p	0	0	0	–0.0245856203770119	0
hsa-miR-657	0.0772464	0	0	0	0
hsa-miR-550a-3p	–0.030946857741311	0	0	0	0
hsa-miR-3622b-5p	–0.0246216585219645	0	0	0	0
hsa-miR-5589-5p	0	0	0.00666623	0	0
hsa-miR-4739	0	0	0	0	0.0121173
hsa-miR-1539	0.158353	0	0	0	0
hsa-miR-18b-3p	–0.11034285852014	0	0	0	0
hsa-miR-4419a	0	0	0.0372806	0	–0.115364837029729
hsa-miR-3911	0.0647897	0	0	0	0
hsa-miR-6088	–0.213449086699515	0	0.262303	0	–0.0433354510398744
hsa-miR-195-3p	–0.0573263316220433	0	0	0	0.0117179
hsa-miR-4749-3p	0	0	0	0	–0.198805793701175
hsa-miR-6873-3p	–0.000944707404027194	0	0	0	0
hsa-miR-658	0	0	0	–0.111143453929273	0
hsa-miR-187-5p	–0.0225419742451492	0.10237	0	0	0
hsa-miR-214-3p	0	0	0.00800152	0	0
hsa-miR-602	0	0	0	0.0984465	–0.0550868187057736
hsa-miR-371a-5p	0	0	0	0	–0.0307000130872203
hsa-miR-1234-3p	0	0	0	0	–0.0399188987500071
hsa-miR-4733-3p	0.0330573	0	0	0	0
hsa-miR-1307-3p	0.0902262	0	0	0	0
hsa-miR-194-3p	–0.0684329455890718	0	0	0	0
hsa-miR-1286	0	0	–0.131721852074149	0	0.109399
hsa-miR-6836-3p	0.219206	0	0	0	–0.560344603172575
hsa-miR-6751-3p	0	0	0	0	0.0100036
hsa-miR-4430	0	0	0	–0.100214170639367	0
hsa-miR-6856-5p	0	0	0	0.0378115	0
hsa-miR-6743-5p	0	0	0	0	0.49649
hsa-miR-1202	0	0.170031	0	0	0
hsa-miR-5195-3p	0	0.0839676	0	0	–0.0949379558595073
hsa-miR-6772-5p	–0.107118755659155	0	0	0	0
hsa-miR-4708-5p	0.0821023	0	0	–0.0100135641491901	0
hsa-miR-4732-3p	0.106467	0	0	–0.0317161672535326	0
hsa-miR-4314	0	0.0805473	0	0	–0.080675425928603
hsa-miR-5189-3p	0	0	0	0	0.0991824
hsa-miR-4455	0.0472995	0	0	0	0
hsa-miR-1915-5p	–0.000578342465571193	0.0301341	0	0.0895203	–0.0360397247696584
hsa-miR-646	–0.106417336846901	0	0	0	0.0415712
hsa-miR-4485-3p	0	0	–0.0602266721499407	0	0.0454097
hsa-miR-4667-5p	0	–0.0681335873884872	0	–0.0466540503784133	0.340919
hsa-miR-3158-3p	0	0.0169131	0	0	0
hsa-miR-3064-5p	–0.0971884934424543	0	0	0	0
hsa-miR-3610	0	0	0	0	–0.0857870519196026
hsa-miR-6881-5p	–0.00287293691250893	0.017858	0	0	0
hsa-miR-920	–0.0352121333415302	0	0	0.047994	–0.00554711786842648
hsa-miR-762	0	0	0	0	0.0177473
hsa-miR-1290	0	0	0	0	0.0557285
hsa-miR-3928-5p	0.224117	0	0	0	0
hsa-miR-150-3p	0	0.0649674	0	0	–0.108607937356824
hsa-miR-3178	0	0	0	0.0454447	0
hsa-miR-769-3p	0	0	0.0218536	–0.0248559722143589	0
hsa-miR-4800-5p	–0.0168319529010217	0	0.0233214	0	0
hsa-miR-4435	0.00536181	0	0	0	0
hsa-miR-3667-3p	0	0.0657635	0	0	0
hsa-miR-4748	0	0	0	–0.0102942465723814	0
hsa-miR-6087	0	0	0	0	–0.0152265898118215
hsa-miR-3692-5p	0	0.00315145	0	–0.0910746282000868	0
hsa-miR-187-3p	0	0	0	–0.00823427382934005	0
hsa-miR-6769a-5p	0	0	0	0	–0.08515193396816
hsa-miR-4656	0.0664809	0	0	0	0
hsa-miR-6845-5p	0	0	0	0	0.0145135
hsa-miR-4485-5p	–0.0590375388064764	0	0	0	0
hsa-miR-6859-5p	0	0	0.0258444	0	0
hsa-miR-31-5p	–0.024370654352272	0	0	0	0
hsa-miR-4690-5p	0.0436773	0	0	0	0
hsa-miR-8063	0.0104434	0	0	0	0
hsa-miR-3619-5p	0	–0.268384277783942	0.0838965	0	0
hsa-miR-548d-3p	0	0	–0.0210308053087756	0	0
hsa-miR-2278	–0.141735534833635	0	0	0	0
hsa-miR-3689d	–0.0278990633856942	0	–0.0266318476777926	0	0.294322
hsa-miR-6880-5p	0	0.0218119	0	0	–0.0724254737183921
hsa-miR-7112-5p	0.0735963	0	0	0	0
hsa-miR-4687-3p	0.165049	0	0	0	0
hsa-miR-198	–0.0288298538016043	0	0	0.0918161	0
hsa-miR-8073	0	0	0.083099	0	0
hsa-miR-6721-5p	0.0543955	–0.255063158144208	–0.359257790244594	0	0.527105

## Sheet: Table S3
Table S3. Predictive abilities of our proposed four models in the validation set.
Model	Validation set	pAD_pred	VaD_pred	DLB_pred	NPH_pred	CN_pred	No. of samples	Accuracy	Mean accuracy	FN for dementia†	Mean FN for dementia†
Model A	AD_group	329	0	1	0	7	337	0.976261	0.312325	0.0207715	0.0403119
	VaD_group	29	0	0	0	1	30	0		0.0333333
	DLB_group	56	0	0	0	0	56	0		0
	NPH_group	23	0	2	0	3	28	0		0.107143
	CN_group	34	0	0	0	48	82	0.585366		-
Model B	AD_group	61	2	13	0	14	90	0.677778	0.360991	0.155556	0.21002
	VaD_group	18	0	7	0	5	30	0		0.166667
	DLB_group	33	2	14	0	7	56	0.25		0.125
	NPH_group	11	0	5	1	11	28	0.0357143		0.392857
	CN_group	9	0	4	0	69	82	0.841463		-
Model C	AD_group	59	0	16	1	14	90	0.655556	0.378457	0.155556	0.183234
	VaD_group	16	1	8	0	5	30	0.0333333		0.166667
	DLB_group	29	3	17	0	7	56	0.303571		0.125
	NPH_group	12	0	5	3	8	28	0.107143		0.285714
	CN_group	11	0	6	0	65	82	0.792683		-
Model D	AD_group	337	164	164	143	151	959	0.351408	0.373997	0.157456	0.136252
	VaD_group	8	11	9	7	4	39	0.282051		0.102564
	DLB_group	32	23	25	20	16	116	0.215517		0.137931
	NPH_group	7	6	8	8	5	34	0.235294		0.147059
	CN_group	15	7	9	11	154	196	0.785714		-
† FN: false negative prediction rate.

## Sheet: Table S4
Table S4. Biomarkers and the coefficients used in our multiclass classification model, Model B.
Variable	Dementia subtype				CN
	AD	VaD	DLB	NPH
(Intercept)	2.53027	9.12685	–2.02388138772827	–4.38594837791524	–5.24729128700801
Sex (male:female)	0	0	–0.20543565967749	0	0
Age (years)	0	0	0	0	–0.110730749693069
No. of APOE4 alleles	0.70212	0	0	0	–0.397720248530371
hsa-miR-3184-3p	–0.10211009035907	0	0.0154513	0	–0.257826348495293
hsa-miR-6777-3p	0	0	0	0	–0.238380546608249
hsa-miR-4323	0	0	0	0	–0.211925050002293
hsa-miR-6885-3p	0	0	0	0	–0.03376679953808
hsa-miR-6786-3p	0	0	0	0.0236989	–0.00950546365079307
hsa-miR-6880-3p	0	0	0	0	–0.315140657381696
hsa-miR-6825-3p	0	0	0	0	–0.666365150722747
hsa-miR-6889-3p	0	0	0.027738	0	0
hsa-miR-6861-3p	0	0	0.0200713	0	–0.0797731457845565
hsa-miR-6732-3p	0	0	0.00416641	0	0
hsa-miR-1471	0	0.0510838	0	0	–0.0911725255713471
hsa-miR-210-5p	0	0	–0.199396366876526	0.0213545	0
hsa-miR-939-3p	0	0	0	0	–0.0614237316968864
hsa-miR-6858-3p	0	0	0.325682	0	–0.106877167704388
hsa-miR-6787-3p	0.146419	0	0	0	0
hsa-miR-7106-3p	0	0	0.0389889	0	–0.0940812023421115
hsa-miR-4728-5p	–0.0303911853762333	0	0	0	–0.428775927350837
hsa-miR-7111-3p	0	0.00379527	0	0	0
hsa-miR-675-3p	0	0	0.0342531	0	0
hsa-miR-6813-3p	0.0494291	0	0	0	0
hsa-miR-4716-5p	–0.080859191360782	0	0	0	0
hsa-miR-128-1-5p	–0.119018231850477	0	0	0	0.283404
hsa-miR-615-3p	0	0	0.112529	0	–0.00475233152918622
hsa-miR-6890-3p	–0.184447155848108	0	0	0	0
hsa-miR-149-5p	0	0.0181923	0	0	0
hsa-miR-6779-3p	0.0795669	0	0	0	0
hsa-miR-6744-5p	0	0	0	0	–0.0464006632335646
hsa-miR-1910-5p	0	0	0	0.122187	0
hsa-miR-637	0	0	0	0	–0.0000961973203461607
hsa-miR-1236-3p	0	0.101602	0	0	0
hsa-miR-7113-3p	0	0	0	0.078723	0
hsa-miR-3184-5p	–0.0107044133837577	0	0	0	0.0551415
hsa-miR-6784-3p	–0.0256468758189178	0	0	0	0
hsa-miR-1227-5p	0	0	0	–0.00297391085014657	0.986447
hsa-miR-4717-3p	0.0387745	0	0	0	0
hsa-miR-6740-3p	0	0	–0.194776828911519	0	0
hsa-miR-5010-5p	0	0	0	0	–0.174687412625588
hsa-miR-6815-5p	0	0	0	0	–0.0374351449301261
hsa-miR-4664-3p	0	0.103241	0	0	–0.0899648073104516
hsa-miR-3122	0	0	0	0	–0.119893556747332
hsa-miR-3180-5p	0.0288029	0	0	0	–0.0871898074589583
hsa-miR-6088	–0.167039367231154	0	0.226825	0	–0.0961974551963588
hsa-miR-6784-5p	–0.0522941393248894	0	0	0	0.0552746
hsa-miR-6760-5p	0	0	0	0	–0.0145950289298777
hsa-miR-1825	–0.0409796394379495	0	0	0	0
hsa-miR-4749-3p	0	0	0	0	–0.042502557596711
hsa-miR-211-5p	0	0.09304	0	0	0
hsa-miR-3610	0	0	0	0	–0.0790396302425683
hsa-miR-3944-3p	0.0435455	0	0	0	0
hsa-miR-4646-5p	0	0	0.00469504	0	0
hsa-miR-5195-3p	0	0	0	0	–0.0455997660119386
hsa-miR-1915-5p	0	0	0	0	–0.0548080226616853
hsa-miR-6806-5p	0	0.141605	0	0	–0.127123421579238
hsa-miR-3911	0.143182	0	0	0	0
hsa-miR-668-3p	0	0	0.0607165	0	0
hsa-miR-208a-5p	0	0	0.0180827	0	0
hsa-miR-6721-5p	0	0	0	0	0.654069
hsa-miR-1237-3p	0	0.00841199	0	0	0
hsa-miR-602	0	0	–0.0450191757524637	0	–0.0154147493380441
hsa-miR-519d-3p	–0.0768158752549513	0	0	0	0
hsa-miR-5698	0	0	0.0146423	0	–0.00211164149824852
hsa-miR-187-5p	0	0.0881554	0	0	0
hsa-miR-371a-5p	0	0	0	0	–0.0159073876628014
hsa-miR-6832-3p	0	0.00695918	0	–0.00118997894708008	0
hsa-miR-7160-5p	0	0.147725	0	0	0
hsa-miR-1202	0	0.0216601	0	0	0
hsa-miR-4428	0	0	0.0510275	0	–0.19327423363669
hsa-miR-629-3p	0.0520343	0	0	0	0
hsa-miR-4305	0.0809387	0	0	0	0
hsa-miR-920	0	0	0	0	–0.0606445348313905
hsa-miR-198	0	0	0	0.0603752	0
hsa-miR-6855-3p	0	0	0	0.00955778	0
hsa-miR-6881-5p	0	0.0126003	0	0	0
hsa-miR-6781-5p	–0.00823310639100997	0	0	0	0
hsa-miR-6836-3p	0	0	0	0	–0.354711220805983
hsa-miR-1290	0	0	0	0	0.0489412
hsa-miR-4419a	0	0	0.0805585	0	–0.0543438491414399
hsa-miR-4725-5p	0	0	0	0.00614084	0
hsa-miR-1293	0.00435976	0	0	0	0
hsa-miR-520f-5p	0	0	0	0	0.0537361
hsa-miR-6743-5p	0	0	0	0	0.390748
hsa-miR-150-3p	0	0	0	0	–0.19273370152661
hsa-miR-4708-5p	0.119402	0	0	–0.0257502501552505	0
hsa-miR-658	0	0	0	–0.0663724884492988	0
hsa-miR-6798-3p	0	0	–0.0875913814546537	0	0
hsa-miR-6868-3p	0.113227	0	0	0	0
hsa-miR-193b-3p	0	0	0	0.22978	0
hsa-miR-1307-3p	0.193028	0	0	0	0
hsa-miR-6070	0	0	0	0	0.0817422
hsa-miR-1226-3p	0.0879617	0	0	0	0
hsa-miR-550a-3p	–0.0284409682121802	0	0	0	0
hsa-miR-92b-3p	0	0	0	0	–0.0307425909295117
hsa-miR-3663-5p	0	0	0	–0.215753192711982	0
hsa-miR-4485-5p	–0.0133786122453306	0	0	0	0
hsa-miR-4463	0	0	–0.159430248904173	0	0
hsa-miR-516a-5p	0	0	–0.0710020514738253	0	0.0660865
hsa-miR-671-3p	–0.00355798235087309	0	0	0	0
hsa-miR-3064-5p	–0.0326215606940534	0	0	0	0
hsa-miR-769-3p	0	0	0	–0.0481564662975876	0
hsa-miR-3692-5p	0	0	0	–0.0750406079623799	0
hsa-miR-187-3p	0	0	0	–0.0132931688983489	0
hsa-miR-4667-5p	0	0	0	0	0.361208
hsa-miR-4327	0	0	0	0	0.651134
hsa-let-7d-3p	0	0	0	–0.0206695937170704	0
hsa-miR-4433b-5p	–0.193553628682414	0	0	0	0
hsa-miR-2682-3p	–0.162890539086935	0.0328695	0	0	0
hsa-miR-4314	0	0.0352169	0	0	–0.0438191290287477
hsa-miR-2278	–0.0508722288948166	0	0	0	0
hsa-miR-3925-5p	0	0	0	–0.127958218909948	0
hsa-miR-935	0	0	0.0277894	0	0
hsa-miR-1972	0.145419	0	0	0	0
hsa-miR-6861-5p	0	0	0	0	0.47041
hsa-miR-6800-5p	0	0	–0.151273935464369	0	0
hsa-miR-3667-3p	0	0.0348097	0	0	0
hsa-miR-4430	0	0	0.000401862	0	0
hsa-miR-3917	–0.114895160825063	0	0	0	0.13806
hsa-miR-3158-3p	0	0.0464812	0	–0.00101409902385714	0
hsa-miR-6072	0	0.000706952	0	0	0
hsa-miR-1292-3p	0	0	0	0	–0.127784670467841
hsa-miR-4456	–0.129806001517061	0	0	0	0
hsa-miR-939-5p	0	0	0	0.0625738	0.0216721
hsa-miR-4508	0	–0.946819900524932	0	0.0272722	0
hsa-miR-92a-2-5p	0	0	–0.0796155375969317	0.0512147	0.326219
hsa-miR-4435	0.0675717	0	0	0	0
hsa-miR-4260	0	0	0	0.0770011	0
hsa-miR-1286	0	0	–0.0683073239403911	0	0.12727
hsa-miR-3151-5p	–0.290341139903525	0	0	0	0
hsa-miR-1193	0	–0.0873793111581808	0	0	0
hsa-miR-1182	0	0	0	0.0960854	0
hsa-miR-6499-5p	0	0	–0.17144764290583	0	0.00690472
hsa-miR-134-5p	0	0	0.0311987	0	0
hsa-miR-8069	0	–0.0888953355927413	0	0	0
hsa-miR-1908-3p	0	0	0	0	–0.00199554987384724
hsa-miR-2276-3p	0	0	0.0771917	0	0
hsa-miR-3685	0	0.00776116	0	0	0
hsa-miR-8073	0	0	0.147365	0	0
hsa-miR-3940-5p	0	–0.145829736955909	0	0	0
hsa-miR-432-3p	0	0	0	0.000336264	0
hsa-miR-3619-5p	0	–0.250764833787328	0.130408	0	0
hsa-miR-6819-3p	0	0	–0.106601038015959	0	0

## Sheet: Table S5
Table S5. Biomarkers and the coefficients used in our multiclass classification model, Model C.
Variable	Dementia subtype				CN
	AD	VaD	DLB	NPH
(Intercept)	3.07481	6.16814	0.469895	–4.07648884424274	–5.63635612353903
Sex (male:female)	0	0.0337852	–0.215738865860899	0	0
Age (years)	0.00546805	0	0.00792981	0	–0.090441066599487
No. of APOE4 alleles	0.66023	0	0	0	–0.386788767367098
hsa-miR-3184-3p	–0.0929707725020625	0	0.0320685	0	–0.205932765297323
hsa-miR-6777-3p	0	0	0	0	–0.207679472998249
hsa-miR-6867-3p	0	0	0	0	–0.00928522311034811
hsa-miR-4323	0	0	0	0	–0.150197361628898
hsa-miR-6885-3p	0	0	0	0	–0.0493625048544527
hsa-miR-6786-3p	0	0	0	0.0892812	–0.0375706076589381
hsa-miR-6880-3p	0	0	0	0	–0.25899460821701
hsa-miR-6825-3p	0	0	0.0353892	0	–0.572212897765423
hsa-miR-6889-3p	0	0	0.086178	0	0
hsa-miR-6801-3p	0	0	0	0	–0.0508759716296154
hsa-miR-6861-3p	0	0	0.0735617	0	–0.0828350964298769
hsa-miR-6732-3p	0	0	0.0331883	0	0
hsa-miR-1471	0	0.0398197	0	0	–0.102122320197027
hsa-miR-210-5p	0	0	–0.254633867236311	0.0489467	0
hsa-miR-939-3p	0	0	0	0	–0.0819722842217703
hsa-miR-6858-3p	0	0	0.296844	0	–0.0846430846100719
hsa-miR-6787-3p	0.163087	0	0	0	0
hsa-miR-7110-3p	0	0	–0.00757740781835226	0	0
hsa-miR-6870-3p	0	0	0	0	–0.0055643664272415
hsa-miR-7106-3p	0	0.0336196	0.0679692	0	–0.0790520861216892
hsa-miR-4728-5p	–0.0663899235141381	0	0	0.0371447	–0.360864711531678
hsa-miR-1306-5p	0	0	0.0128049	0	0
hsa-miR-7111-3p	0	0.0662377	0	0	0
hsa-miR-532-3p	0	0	0.0289547	0	0
hsa-miR-642a-5p	0	0	–0.0349664472623373	0	0
hsa-miR-675-3p	0	0	0.0742409	0	0
hsa-miR-6813-3p	0.106976	0	0	0	–0.0109163171313971
hsa-miR-4716-5p	–0.103748525206364	0	0	0.0213206	0
hsa-miR-128-1-5p	–0.155881836704043	0	0	0	0.257222
hsa-miR-4731-3p	0	0.037808	0	0	0
hsa-miR-615-3p	0	0	0.124101	0	–0.033387536707726
hsa-miR-4436b-5p	0	0	0.033195	0	0
hsa-miR-1233-3p	0.0270214	0	0	0	0
hsa-miR-6890-3p	–0.18237846651643	0	0	0	0
hsa-miR-149-5p	0	0.0335827	0	0	0
hsa-miR-6797-3p	0	0	0	0	–0.0354937814311187
hsa-miR-6877-3p	0.0387662	0	0	0	0
hsa-miR-6779-3p	0.118975	0	0	0	0
hsa-miR-4274	0	0	0	0.0240053	0
hsa-miR-6744-5p	0	0	0	0	–0.030883153775268
hsa-miR-449b-3p	0.00804032	0	0	0	0
hsa-miR-6735-3p	0	0	–0.0467726111153127	0	0
hsa-miR-1910-5p	–0.00319864499383036	0	0	0.174966	0
hsa-miR-637	0	0	0	0	–0.014881699566664
hsa-miR-1236-3p	–0.0442390572466125	0.0979454	0	0	0
hsa-miR-7113-3p	0	0	0	0.0766141	0
hsa-miR-7114-3p	0	0.0347006	–0.0074706520544116	0	0
hsa-miR-6827-3p	0	0	0	0	–0.0162398921441932
hsa-miR-3130-5p	0.0647369	0	0	0	0
hsa-miR-3184-5p	–0.0380125145627101	0	–0.0303863938010871	0	0.113198
hsa-miR-6784-3p	–0.0469858548270336	0.0625524	0	0	0
hsa-miR-6851-3p	0	0	0	0.00485893	0
hsa-miR-6762-3p	–0.0190996279230886	0	0	0	0
hsa-miR-1227-5p	0	0	0	–0.172125604288336	0.918282
hsa-miR-4700-3p	–0.0125236592960469	0	0	0	0
hsa-miR-4717-3p	0.0544906	0	0	0	–0.0169735268890976
hsa-miR-6740-3p	0.0032378	0	–0.225264560362994	0	0
hsa-miR-1228-3p	0	0	–0.0617992934192715	0	0
hsa-miR-5010-5p	0	0	0	0.0428012	–0.125979781018491
hsa-miR-4701-5p	0	0	0	0.0480719	–0.0193020741128464
hsa-miR-595	0.00970825	0	0	0	0
hsa-miR-6815-5p	0	0	0	0	–0.0482248851323893
hsa-miR-4664-3p	0	0.103784	0	0	–0.0751041102007166
hsa-miR-3122	0	0	0.0261657	0	–0.0901752313424694
hsa-miR-3180-5p	0.0537117	0	0	0	–0.0814634278906713
hsa-miR-6088	–0.15410494225157	0	0.198291	0	–0.125752920328792
hsa-miR-6784-5p	–0.0303681032002366	0	0	0	0.0686843
hsa-miR-4722-3p	0	0	0.00975549	0	0
hsa-miR-6760-5p	0	0	0	0	–0.0547840881646959
hsa-miR-6812-5p	0	0	–0.0201048934672939	0	0
hsa-miR-1825	–0.0570001006332799	0	0	0.0753918	0
hsa-miR-4763-5p	–0.0328520691128213	0	0	0	0
hsa-miR-6736-5p	0	0	0.026713	0	–0.0118071455092872
hsa-miR-330-5p	0.0307193	0	0	0	–0.00176684991482119
hsa-miR-1254	0	0	0	0	–0.0151586122729352
hsa-miR-4749-3p	0	0	0	0	–0.12641654877124
hsa-miR-877-3p	–0.0138300653946322	0	0	0	0
hsa-miR-211-5p	0	0.0755717	0	0	0
hsa-miR-3610	0	0	0	0	–0.0682338167568462
hsa-miR-3944-3p	0.0823178	0	0	0	0
hsa-miR-4646-5p	0	0	0.0263254	0	–0.0126473282302294
hsa-miR-5195-3p	0	0	0	0	–0.0781103064585743
hsa-miR-6789-3p	0	0	0.00405184	0	0
hsa-miR-1915-5p	0	0.00604017	–0.00626226104464267	0	–0.0448521903550777
hsa-miR-6829-3p	0	0	0.0347084	0	0
hsa-miR-6806-5p	0	0.169405	0	0	–0.156539998911253
hsa-miR-3911	0.196523	0	0	0	0
hsa-miR-4667-3p	0	–0.133692650058888	0	0	0
hsa-miR-668-3p	–0.0394293237892322	0	0.114873	0	0
hsa-miR-208a-5p	0	0	0.0456248	0	0
hsa-miR-6721-5p	0	0	–0.0575337427269525	0	0.506981
hsa-miR-1237-3p	0	0.0484916	0	0	0
hsa-miR-602	0	0	–0.0917906427502027	0	–0.0984078851714008
hsa-miR-519d-3p	–0.120369743918134	0.0157808	0	0	0
hsa-miR-5698	0	0	0.0342908	0	–0.023953520125115
hsa-miR-3622b-5p	–0.0340070832309168	0	0	0	0
hsa-miR-187-5p	0	0.0996701	0	0	0
hsa-miR-371a-5p	0	0	0	0	–0.05680448736835
hsa-miR-6832-3p	0	0.0272309	0	–0.0470259691841991	0
hsa-miR-6824-3p	–0.00762121403922703	0	0	0	0
hsa-miR-4440	0	0	0	–0.0120806752342843	0
hsa-miR-7160-5p	0	0.132213	0	–0.0440269780374067	0
hsa-miR-1202	0	0.106973	0	0	0
hsa-miR-4428	–0.0162082811611175	0.00820848	0.0629677	0	–0.183883232085713
hsa-miR-4433a-5p	0	0	–0.0392514524831587	0	0
hsa-miR-6511a-3p	0	0	0	0	0.0326634
hsa-miR-629-3p	0.0614136	0	0	0	0
hsa-miR-4305	0.108822	0	0	0	0
hsa-miR-4259	0	0	0.0176161	0	0
hsa-miR-936	0	0	0.00881831	0	0
hsa-miR-6827-5p	–0.00811221435427966	0	0	0	0
hsa-miR-6810-3p	0	0	–0.0313097737191628	0	0
hsa-miR-920	0	0	0	0.0595238	–0.0633326098700179
hsa-miR-5002-3p	0	0	0	–0.0194049593391311	0
hsa-miR-198	0	0	0	0.103466	0
hsa-miR-194-3p	–0.0136904687959878	0	0	0	0
hsa-miR-6855-3p	0	0	0	0.0745975	0
hsa-miR-6881-5p	0	0.0227893	0	0	0
hsa-miR-6748-3p	0	0	–0.0147917179435884	0	0
hsa-miR-6781-5p	–0.0310182856797633	0	0	0	0
hsa-miR-6836-3p	0.0599351	0	0	0	–0.315668329652403
hsa-miR-7152-5p	0	0	0	–0.00138031097993318	0
hsa-miR-1290	0	0	0	0	0.0538769
hsa-miR-4419a	–0.0121223589434703	0	0.0885802	0	–0.0915377919101243
hsa-miR-4725-5p	0	0	0	0.0528354	–0.00737448720131915
hsa-miR-1293	0.0347822	0	–0.0294346698698957	0	0
hsa-miR-520f-5p	0	0	0	0	0.0763191
hsa-miR-5705	–0.000712546618991607	0	0.0267124	0	0
hsa-miR-6743-5p	0	0	0	0	0.430532
hsa-miR-150-3p	0	0.0305318	0	0	–0.157966066498744
hsa-miR-4788	–0.030511375804566	0	0	0	0
hsa-miR-4708-5p	0.159547	0	0	–0.0610313611408178	0
hsa-miR-550b-3p	0	0	0	–0.0142340450554868	0
hsa-miR-3191-3p	0.00670252	–0.0358866351457598	0	0	–0.0159965848264343
hsa-miR-6737-3p	0	0	0	0.00679992	0
hsa-miR-658	0	0	0	–0.114287591285787	0
hsa-miR-6769a-5p	0	0	0	0	–0.0404131005079696
hsa-miR-6798-3p	0	0.0264509	–0.145946776174456	0	0
hsa-miR-6868-3p	0.123166	0	0	0	0
hsa-miR-4652-5p	0	0	0	0	0.0190046
hsa-miR-6856-5p	0	0	0	0.045734	0
hsa-miR-193b-3p	0	0	0	0.190959	0
hsa-miR-1307-3p	0.214085	0	0	0	0
hsa-miR-6070	0	0	–0.0329606626663932	0	0.111155
hsa-miR-1226-3p	0.120309	–0.0199388104531335	0	0	0
hsa-miR-550a-3p	–0.0671769840703067	0	0	0	0
hsa-miR-139-3p	0	0.00693329	0	0	0
hsa-miR-1281	–0.02363454237748	0	0	0	0.0650562
hsa-miR-4800-5p	0	0	0.0172862	0	0
hsa-miR-210-3p	–0.00937625993259069	0	0	0	0
hsa-miR-92b-3p	0	0	0	0.00142772	–0.0576989004011019
hsa-miR-668-5p	0	0	0	0.0361492	0
hsa-miR-3663-5p	0	0	0	–0.207022508922184	0
hsa-miR-4485-5p	–0.05479501264708	0	0	0	0
hsa-miR-885-3p	0	0	0.00216971	0	0
hsa-miR-6751-3p	0	0	0	0	0.0657335
hsa-miR-4463	0	0	–0.207436099120582	0	0.0508732
hsa-miR-516a-5p	0	0	–0.0931647907289859	0	0.0933474
hsa-miR-133b	0	–0.100755974706025	0	0	0
hsa-miR-2116-3p	0	0.0538625	0	0	0
hsa-miR-671-3p	–0.0379588179089934	0	0	0	0
hsa-miR-3064-5p	–0.054933296139342	0	0	0	0
hsa-miR-769-3p	0	0	0.00663247	–0.0598572145759668	0
hsa-miR-193a-5p	0	–0.00117309737767697	0	0	0
hsa-miR-5189-3p	0	0	0	0	0.0451521
hsa-miR-3692-5p	0	0.00240961	0	–0.0576092703472327	0
hsa-miR-187-3p	0	0	0	–0.0290998805948358	0
hsa-miR-551a	–0.00929936370345527	0	0	0	0
hsa-miR-4667-5p	0	–0.038567699323191	0	–0.0952959479261574	0.370608
hsa-miR-4327	–0.126886531158004	–0.15492045895499	0	0	0.611578
hsa-let-7d-3p	0	0	0	–0.0452921399210289	0
hsa-miR-4433b-5p	–0.177511012860658	0	0	0	0
hsa-miR-2682-3p	–0.151898636307009	0.0586039	0	0	0
hsa-miR-4314	0.0148749	0.0526871	0	0	–0.0635040431934011
hsa-miR-585-5p	–0.0296309203724674	0	0	0	0
hsa-miR-5010-3p	0	–0.0839328648695159	0	0	0
hsa-miR-3652	0	0.0618303	0	0	0
hsa-miR-6796-5p	0	0	0.0422409	0	0
hsa-miR-2278	–0.087790874233255	0	0	0	0
hsa-miR-3925-5p	0	0	0	–0.151925425384804	0
hsa-miR-935	0	0	0.0546655	0	0
hsa-miR-6859-5p	0	0	0	–0.0293460727488606	0
hsa-miR-1972	0.148445	0	–0.0162537515019151	0	0
hsa-miR-652-5p	0.0341416	0	0	0	0
hsa-miR-7111-5p	0.0237013	0	0	0	0
hsa-miR-6861-5p	–0.0278155714355973	0	0	0	0.446305
hsa-miR-6759-5p	–0.00423984608499661	0	0	0	0
hsa-miR-1273a	–0.00524912548974598	0	0	0	0
hsa-miR-4732-5p	0	–0.00701019302758397	0	0	0
hsa-miR-6800-5p	0.0345616	0	–0.215517457906748	0	0
hsa-miR-3667-3p	0	0.0386979	0	0	0
hsa-miR-1268b	0	–0.0154978333760693	0	0	0.0262969
hsa-miR-4430	0	0.00585388	0.00115674	–0.0345983830237869	0
hsa-miR-3917	–0.161964624252968	0	0	0	0.222144
hsa-miR-550a-3-5p	–0.0255021556086551	0	0	0	0
hsa-miR-3713	0.00628636	0	0	0	0
hsa-miR-3158-3p	0	0.0378718	0	–0.0186532649430582	0
hsa-miR-6072	0	0.00941035	0	0	0
hsa-miR-1292-3p	0	0	0	0	–0.190600983896777
hsa-miR-4456	–0.120353031189041	0	0	0	0
hsa-miR-6786-5p	0	–0.080219462113176	0	0	0
hsa-miR-6845-5p	0	0	0	0	0.0236367
hsa-miR-939-5p	–0.0198126910261858	0	0	0.0829887	0.110891
hsa-miR-4508	0	–0.900395058530368	0	0.139401	0
hsa-miR-92a-2-5p	0	0	–0.0891773432397082	0.0701264	0.29042
hsa-miR-4298	–0.0357927391177109	0	0.0504055	0	0
hsa-miR-4435	0.0752238	0	0	0	0
hsa-miR-1296-5p	0	0	–0.0458454686618622	0	0
hsa-miR-4260	0	–0.00147730496873001	0	0.101001	0

## Sheet: Table S6
Table S6. Biomarkers and the coefficients used in our multiclass classification model, Model D.
Variable	Dementia subtype				CN
	AD	VaD	DLB	NPH
(Intercept)	1.92959	–11.5581299107158	–5.62428139415228	–7.1425586482784	22.3954
Sex (male:female)	0	0	0	0	0
Age (years)	0	0	0	0	–0.144703705281409
No. of APOE4 alleles	1.10394	0	0	0	–0.141504710348497
hsa-miR-6777-3p	0	0	0	0	–0.17891494755367
hsa-miR-3184-3p	0	0	0	0	–0.0143167081714506
hsa-miR-3156-3p	0	0	0	0	–0.14114122672835
hsa-miR-6861-3p	0	0	0.427201	0	0
hsa-miR-3122	0	0	0	0	–0.256031437336248
hsa-miR-6825-3p	0	0	0	0	–0.443443084262188
hsa-miR-1233-3p	0	0	0	0	–0.0191736322053436
hsa-miR-4268	0	0	0	0	–0.144849723339093
hsa-miR-6885-3p	0	0	0	0.125847	0
hsa-miR-6786-3p	0	0	0	0.143399	0
hsa-miR-4274	0	0	0	0	–0.0930287211216668
hsa-miR-6785-3p	0	0	0	0.318449	0
hsa-miR-4284	0	0	0	0	–0.249296416331227
hsa-miR-6087	0	0	0	0	–0.413175028874283
hsa-miR-718	0	0	0	0.456786	0
hsa-miR-149-5p	0	0.214494	0	0	0
hsa-miR-4728-5p	0	0.0445668	0	0	0
hsa-miR-1538	0	0.454318	0	0	0
hsa-miR-1237-3p	0	0.213678	0	0	0
hsa-miR-6088	–0.0906845547346785	0.105517	0	0	0
hsa-miR-6889-3p	0	0	0.146038	0	0
hsa-miR-2682-3p	0	0.104352	0	0	0
hsa-miR-4664-3p	0	0.0822899	0	0	–0.059460180430344
hsa-miR-1915-5p	0	0	0	0.25889	–0.0730949810019663
hsa-miR-6877-3p	0	0	0.112925	0	0
hsa-miR-675-3p	0	0	0.0830024	0	0
hsa-miR-637	0	0	0.158208	0	0
hsa-miR-4701-5p	0	0	0	0.26414	0
hsa-miR-5195-3p	0	0	0	0	–0.0831771337139873
hsa-miR-3610	–0.0646609944302822	0	0	0	0
hsa-miR-6809-3p	0	0	0.0432958	0	0
hsa-miR-1234-3p	0	0.0427418	0	0	0
hsa-miR-1471	0	0.52167	0	0	0
hsa-miR-6732-3p	0	0	0.0105221	0	0
hsa-miR-6806-5p	0	0.29625	0	0	0
hsa-miR-520f-5p	0	0	0	0	0.142284
hsa-miR-6836-3p	0	0	0	0	–0.0965953291884669
hsa-miR-5090	0	0	0	0	0.209868
hsa-miR-6779-3p	0	0	0	–0.154836632184809	0
hsa-miR-6753-3p	0	0	0.160775	–0.0312069415576872	0
hsa-miR-6830-5p	0	0	0.0291787	0	0
hsa-miR-1202	0	0.12293	0	0	0
hsa-miR-4758-3p	–0.0973454086649316	0	0	0	0
hsa-miR-3943	0.0117353	0	0	–0.0904363693341618	0
hsa-miR-6749-3p	–0.16928775951534	0	0	0	0
hsa-miR-6833-3p	0	0	0.0385044	0	0
